# Supplementary material for: Molecular Population Genetics of Aspen Mosaic-Associated Virus in Finland and Sweden
Source: Viruses. 2023 Aug 1;15(8):1678. doi: 10.3390/v15081678 (PMC10460043; doi:10.3390/v15081678)
Supplement: Supplementary file 1 [file viruses-15-01678-s001.zip]

Archive with 4 entries (4 files):
- Supplementary Figure S1.pptx
- Supplementary Table S1- The complete list of collected samples, along with their corresponding symptoms and geographical origin.xlsx
- Supplementary Table S2. Characteristics of the oligonucleotides.pdf
- Supplemntary Table S3 GenBank Acss.pdf
