# Supplementary material for: Molecular Population Genetics of Aspen Mosaic-Associated Virus in Finland and Sweden
Source: Viruses. 2023 Aug 1;15(8):1678. doi: 10.3390/v15081678 (PMC10460043; doi:10.3390/v15081678)
Supplement: Supplementary file 1 [file viruses-15-01678-s001.zip › Supplementary Table S1- The complete list of collected samples, along with their corresponding symptoms and geographical origin.xlsx]

## Sheet: Table S1
Supplemtary Table S1. The list of isolates used for restrictotype analysis.
Isolate	Origin of sample	Contry	Symptoms	AanI RestrictoType
E57260	Hyypiökivalo	Finland	mosaic, mottle	Type I
E58368	Santa Claus Holiday Village	Finland	mosaic, galls	Type VII
E58369	Santa Claus Holiday Village	Finland	mosaic, galls	Type VII
E58372	Santa Claus Holiday Village	Finland	mosaic	Type VII
E58377	Oikarainen-Rovaniemi	Finland	mosaic, galls	Type VII
E58385	Hyypiökivalo	Finland	mosaic, gall wasp galls	Type V
E58386	Hyypiökivalo	Finland	mosaic	Type V
E58389	Hyypiökivalo	Finland	mosaic	Type VII
E58390	Hyypiökivalo	Finland	mosaic	Type VII
E58395	Hyypiökivalo	Finland	mosaic, galls	Type VII
E58396	Hyypiökivalo	Finland	mosaic, galls	Type VII
E58397	Lustila-Rovaniemi	Finland	mosaic, galls	Type III
E58398	Lustila-Rovaniemi	Finland	mosaic, galls	Type VII
E58399	Lustila-Rovaniemi	Finland	mosaic, mottle	Type VII
E58405	Kivitaipale-Rovaniemi	Finland	mosaic, mottle, vein yellows	Type VII
E58408	Kivitaipale-Rovaniemi	Finland	mosaic, galls	Type VII
E58409	Kivitaipale-Rovaniemi	Finland	mosaic, mottle	Type VII
E58412	Petäjäinen, Rovaniemi	Finland	mosaic, mottle	Type VII
E58413	Petäjäinen, Rovaniemi	Finland	no symptoms	Type VII
E58414	Petäjäinen, Rovaniemi	Finland	weak mottle, vein yellows	Type VII
E58415	Petäjäinen, Rovaniemi	Finland	mosaic, galls, gall wasps	Type VII
E58419	Petäjäinen, Rovaniemi	Finland	weak mosaic, galls, gall wasps	Type VII
E58421	Mattinen, Tervola	Finland	mosaic, galls	Type VII
E58423	Mattinen, Tervola	Finland	mosaic, mottle, chlorotic ringspots, galls, gall wasps	Type VII
E58426	Mattinen, Tervola	Finland	mosaic	Type IV
E58427	Mattinen, Tervola	Finland	mosaic, galls, gall wasps	Type IV
E58428	Mattinen, Tervola	Finland	mosaic,	Type IV
E58433	Maula, Keminmaa	Finland	mosaic, mottle	Type I
E58434	Maula, Keminmaa	Finland	mosaic, mottle	Type VII
E58439	Lautiosaari-Keminmaa	Finland	mosaic, mottle, line pattern	Type VII
E58440	Lautiosaari-Keminmaa	Finland	mosaic, mottle	Type VII
E58441	Lautiosaari-Keminmaa	Finland	mosaic	Type VII
E58446	Ritikka-Kemi	Finland	mosaic, mottle	Type III
E58447	Ritikka-Kemi	Finland	mosaic	Type VII
E58458	Peura, Tervalo	Finland	mosaic, mottle	Type VII
E58459	Santa Claus Holiday Village	Finland	no symptoms but galls	Type VII
E58465	Helsinginkatu, Helsinki	Finland	mosaic	Type I
E58466	Helsinginkatu, Helsinki	Finland	mosaic, vein yellows	Type I
E58467	Helsinginkatu, Helsinki	Finland	mosaic	Type I
E58469	Helsinginkatu, Helsinki	Finland	mosaic	Type VII
E58487	Vallisaari-Helsinki	Finland	mosaic, mottle, yelloow blotches, vein yellows	Type IV
E58488	Vallisaari-Helsinki	Finland	mosaic, mottle, yellow blotches	Type III
E58490	Kuninkaansaari-Helsinki	Finland	mosaic, mottle, vein yellows	Type VII
E58491	Kuninkaansaari-Helsinki	Finland	mosaic, mottle	Type VI
E58493	Kuninkaansaari-Helsinki	Finland	mosaic, mottle, vein yellows	Type VII
E58494	Kuninkaansaari-Helsinki	Finland	mosaic, mottle	Type VII
E58627	Kuninkaansaari-Helsinki	Finland	mosaic, mottle	Type II
E58632	Vallisaari-Helsinki	Finland	mosaic, mottle	Type VII
E58188	Skede-Kråkshult	Sweden	mosaic, vein yellowing	Type VI
E58190	Skede-Kråkshult	Sweden	chlorotic ringspots, mottle, mosaic	Type VI
E58191	Skede-Kråkshult	Sweden	mosaic	Type VI
E58192	Kiså	Sweden	mosaic, mottle	Type VII
E58193	Kiså	Sweden	mosaic, mottle	Type VII
E58195	Kiså	Sweden	mosaic, mottle	Type VII
E58197	Kiså	Sweden	mosaic, galls	Type V
E58198	Kiså	Sweden	mosaic, chlorotic spots	Type III
E58199	Kiså	Sweden	mosaic, chlorotic ringspots	Type VII
E58200	Kiså	Sweden	mosaic	Type VII
E58201	Kiså	Sweden	mosaic, line pattern, galls	Type VII
E58202	Kiså	Sweden	mosaic, galls	Type VII
E58208	Ångelsjön Nature Reserve	Sweden	mottle, mosaic	Type VII
E58209	Ångelsjön Nature Reserve	Sweden	mottle, mosaic	Type VII
E58213	Ångelsjön Nature Reserve	Sweden	mottle, mosaic`	Type I
E58215	Ångelsjön Nature Reserve	Sweden	mottle, mosaic, chlorotic ringspots	Type VII
E58220	Ångelsjön Nature Reserve	Sweden	mosaic, mottle	Type VII
E58225	Fagertärn-road	Sweden	mosaic, mottle	Type VII
E58226	Fagertärn-road	Sweden	mosaic, mottle	Type VII
E58227	Fagertärn-road	Sweden	mosaic, mottle, vein yellows	Type III
E58229	Fagertärn-road	Sweden	mosaic, mottle	Type VII
E58230	Fagertärn-road	Sweden	weak mottle	Type VII
E58231	Fagertärn-road	Sweden	weak mottle	Type VII
E58232	Fagertärn-road	Sweden	mosaic, mottle	Type VII
E58247	Sunnersberg, Fiskbäck	Sweden	leaf miner, mottle, mosaic	Type VII
E58248	Sunnersberg, Fiskbäck	Sweden	mosaic, mottle, galls	Type VII
E58249	Sunnersberg, Fiskbäck	Sweden	mosaic, mottle, galls	Type VII
E58251	Sunnersberg, Fiskbäck	Sweden	mosaic	Type VII
E58252	Sunnersberg, Fiskbäck	Sweden	mottle, mosaic	Type VII
E58253	Sunnersberg, Fiskbäck	Sweden	mosaic	Type VII
E58297	Stora-Anrås	Sweden	mosaic mottle chloroses	Type VII
E58298	Stora-Anrås	Sweden	mosaic, mottle	Type VII
E58299	Stora-Anrås	Sweden	mosaic, mottle	Type VII
E58306	Boliden	Sweden	mottle mosaic galls	Type VII
E58307	Boliden	Sweden	mottle mosaic galls	Type VII
